# Supplementary material for: Hemiboea siccinvolucris (Gesneriaceae), a new species from northeastern Guangxi, China
Source: PhytoKeys. 2026 May 12;274:289–301. doi: 10.3897/phytokeys.274.185059 (PMC13187851; doi:10.3897/phytokeys.274.185059)
Supplement: XML Treatment for Hemiboea siccinvolucris [file phytokeys.274.185059-treatment1.xml]

<!DOCTYPE tp:taxon-treatment
  PUBLIC "-//TaxonX//DTD Taxonomic Treatment Publishing DTD v0 20100105//EN" "tax-treatment-NSO.dtd">
<tp:taxon-treatment xmlns:tp="http://www.plazi.org/taxpub"><tp:treatment-meta><kwd-group><label>Taxon classification</label><kwd>
                <named-content content-type="kingdom">Plantae</named-content>
              </kwd><kwd>
                <named-content content-type="order">Lamiales</named-content>
              </kwd><kwd>
                <named-content content-type="family">Gesneriaceae</named-content>
              </kwd></kwd-group><mixed-citation publication-type="journal"><person-group><name><surname>Fang</surname><given-names>Yuan</given-names></name><name><surname>Pan</surname><given-names>Bo</given-names></name><name><surname>Li</surname><given-names>Peng-Wei</given-names></name><name><surname>Qin</surname><given-names>Xin-Mei</given-names></name><name><surname>Zhang</surname><given-names>Qiang</given-names></name><name><surname>Lu</surname><given-names>Yong-Bin</given-names></name></person-group><article-title><italic><tp:taxon-name><tp:taxon-name-part taxon-name-part-type="genus" reg="Hemiboea">Hemiboea</tp:taxon-name-part> <tp:taxon-name-part taxon-name-part-type="species" reg="siccinvolucris">siccinvolucris</tp:taxon-name-part></tp:taxon-name></italic> (<tp:taxon-name><tp:taxon-name-part taxon-name-part-type="family" reg="Gesneriaceae">Gesneriaceae</tp:taxon-name-part></tp:taxon-name>), a new species from northeastern Guangxi, China</article-title><source>PhytoKeys</source><day>12</day><month>05</month><year>2026</year><volume>274</volume><fpage>289</fpage><lpage>301</lpage><pub-id pub-id-type="doi">10.3897/phytokeys.274.185059</pub-id></mixed-citation></tp:treatment-meta><tp:nomenclature><tp:taxon-name><object-id xmlns:xlink="http://www.w3.org/1999/xlink" content-type="arpha" xlink:type="simple">928D6A28-C607-52CB-A3FA-EA1189C3FB0A</object-id>
                    		<tp:taxon-name-part taxon-name-part-type="genus" reg="Hemiboea">Hemiboea</tp:taxon-name-part> <tp:taxon-name-part taxon-name-part-type="species" reg="siccinvolucris">siccinvolucris</tp:taxon-name-part>
                    	
                    		<object-id xmlns:xlink="http://www.w3.org/1999/xlink" content-type="ipni" xlink:type="simple">urn:lsid:ipni.org:names:77379931-1</object-id>
                    	</tp:taxon-name><tp:taxon-authority>B.Pan &amp; Y.B.Lu</tp:taxon-authority><tp:taxon-status xmlns:xlink="http://www.w3.org/1999/xlink" xlink:type="simple">sp. nov.</tp:taxon-status><xref ref-type="fig" rid="F2">Figs 2</xref><xref ref-type="fig" rid="F3">, 3</xref></tp:nomenclature><tp:treatment-sec sec-type="Chinese name"><title>Chinese name.</title><p>Gān bāo bàn shuò jù tái (干苞半蒴苣苔).</p></tp:treatment-sec><tp:treatment-sec sec-type="Diagnosis"><title>Diagnosis.</title><p>This new species is morphologically similar to <italic><tp:taxon-name><tp:taxon-name-part taxon-name-part-type="genus" reg="Hemiboea">H.</tp:taxon-name-part> <tp:taxon-name-part taxon-name-part-type="species" reg="cavaleriei">cavaleriei</tp:taxon-name-part></tp:taxon-name></italic>, <italic><tp:taxon-name><tp:taxon-name-part taxon-name-part-type="genus" reg="Hemiboea">H.</tp:taxon-name-part> <tp:taxon-name-part taxon-name-part-type="species" reg="subcapitata">subcapitata</tp:taxon-name-part></tp:taxon-name></italic>, and <italic><tp:taxon-name><tp:taxon-name-part taxon-name-part-type="genus" reg="Hemiboea">H.</tp:taxon-name-part> <tp:taxon-name-part taxon-name-part-type="species" reg="liana">liana</tp:taxon-name-part></tp:taxon-name></italic> but can be distinguished by a set of vegetative and reproductive traits. It is 30–55 cm tall, with pubescent stems (vs. 20–150 cm tall, glabrous in <italic><tp:taxon-name><tp:taxon-name-part taxon-name-part-type="genus" reg="Hemiboea">H.</tp:taxon-name-part> <tp:taxon-name-part taxon-name-part-type="species" reg="cavaleriei">cavaleriei</tp:taxon-name-part></tp:taxon-name></italic>; 10–40 cm tall, glabrous to pubescent in <italic><tp:taxon-name><tp:taxon-name-part taxon-name-part-type="genus" reg="Hemiboea">H.</tp:taxon-name-part> <tp:taxon-name-part taxon-name-part-type="species" reg="subcapitata">subcapitata</tp:taxon-name-part></tp:taxon-name></italic>; 10–46 cm tall, glabrous in <italic><tp:taxon-name><tp:taxon-name-part taxon-name-part-type="genus" reg="Hemiboea">H.</tp:taxon-name-part> <tp:taxon-name-part taxon-name-part-type="species" reg="liana">liana</tp:taxon-name-part></tp:taxon-name></italic>). Leaf differences are densely pubescent adaxially and sparsely pubescent abaxially (vs. adaxially glabrous to sparsely pubescent and abaxially glabrous in <italic><tp:taxon-name><tp:taxon-name-part taxon-name-part-type="genus" reg="Hemiboea">H.</tp:taxon-name-part> <tp:taxon-name-part taxon-name-part-type="species" reg="cavaleriei">cavaleriei</tp:taxon-name-part></tp:taxon-name></italic>; adaxially nearly glabrous to pubescent and abaxially glabrous to pubescent in <italic><tp:taxon-name><tp:taxon-name-part taxon-name-part-type="genus" reg="Hemiboea">H.</tp:taxon-name-part> <tp:taxon-name-part taxon-name-part-type="species" reg="subcapitata">subcapitata</tp:taxon-name-part></tp:taxon-name></italic>; glabrous on both surfaces in <italic><tp:taxon-name><tp:taxon-name-part taxon-name-part-type="genus" reg="Hemiboea">H.</tp:taxon-name-part> <tp:taxon-name-part taxon-name-part-type="species" reg="liana">liana</tp:taxon-name-part></tp:taxon-name></italic>). It bears terminal 1–3-flowered cymes, with involucres drying early before anthesis and occasionally persisting at the corolla base (vs. pseudoterminal 3–12-flowered cymes in <italic><tp:taxon-name><tp:taxon-name-part taxon-name-part-type="genus" reg="Hemiboea">H.</tp:taxon-name-part> <tp:taxon-name-part taxon-name-part-type="species" reg="cavaleriei">cavaleriei</tp:taxon-name-part></tp:taxon-name></italic>; pseudoterminal or axillary, 3–10- or more flowered cymes in <italic><tp:taxon-name><tp:taxon-name-part taxon-name-part-type="genus" reg="Hemiboea">H.</tp:taxon-name-part> <tp:taxon-name-part taxon-name-part-type="species" reg="subcapitata">subcapitata</tp:taxon-name-part></tp:taxon-name></italic>; terminal, usually 1-flowered cymes in <italic><tp:taxon-name><tp:taxon-name-part taxon-name-part-type="genus" reg="Hemiboea">H.</tp:taxon-name-part> <tp:taxon-name-part taxon-name-part-type="species" reg="liana">liana</tp:taxon-name-part></tp:taxon-name></italic>, with none of these species recorded with early involucre desiccation). It flowers from November to December (vs. August–October in <italic><tp:taxon-name><tp:taxon-name-part taxon-name-part-type="genus" reg="Hemiboea">H.</tp:taxon-name-part> <tp:taxon-name-part taxon-name-part-type="species" reg="cavaleriei">cavaleriei</tp:taxon-name-part></tp:taxon-name></italic> and <italic><tp:taxon-name><tp:taxon-name-part taxon-name-part-type="genus" reg="Hemiboea">H.</tp:taxon-name-part> <tp:taxon-name-part taxon-name-part-type="species" reg="subcapitata">subcapitata</tp:taxon-name-part></tp:taxon-name></italic>; November–January of the following year in <italic><tp:taxon-name><tp:taxon-name-part taxon-name-part-type="genus" reg="Hemiboea">H.</tp:taxon-name-part> <tp:taxon-name-part taxon-name-part-type="species" reg="liana">liana</tp:taxon-name-part></tp:taxon-name></italic>). More diagnostic characters are comparatively shown in Table <xref ref-type="table" rid="T2">2</xref>.</p><fig id="F2" position="float" orientation="portrait"><object-id xmlns:xlink="http://www.w3.org/1999/xlink" content-type="doi" xlink:type="simple">10.3897/phytokeys.274.185059.figure2</object-id><object-id xmlns:xlink="http://www.w3.org/1999/xlink" content-type="arpha" xlink:type="simple">FC4B9144-8598-55D0-9FB8-856F22E61320</object-id><label>Figure 2.</label><caption><p><italic><tp:taxon-name><tp:taxon-name-part taxon-name-part-type="genus" reg="Hemiboea">Hemiboea</tp:taxon-name-part> <tp:taxon-name-part taxon-name-part-type="species" reg="siccinvolucris">siccinvolucris</tp:taxon-name-part></tp:taxon-name></italic> B.Pan &amp; Y.B.Lu, sp. nov. <bold>A</bold>. Habit; <bold>B</bold>. Involucre; <bold>C</bold>. Front view of flower; <bold>D</bold>. Side view of flower; <bold>E</bold>, <bold>F</bold>. Opened corolla with stamens and staminodes; <bold>G</bold>. Calyx; <bold>H</bold>. Pistil; <bold>I</bold>. Upper style and stigma; <bold>J</bold>. Disc.</p></caption><graphic xmlns:xlink="http://www.w3.org/1999/xlink" xlink:href="phytokeys-274-289_article-185059__-g002.jpg" id="oo_1636960.jpg" position="float" orientation="portrait" xlink:type="simple"><uri content-type="original_file" xlink:type="simple">https://binary.pensoft.net/fig/1636960</uri></graphic></fig><fig id="F3" position="float" orientation="portrait"><object-id xmlns:xlink="http://www.w3.org/1999/xlink" content-type="doi" xlink:type="simple">10.3897/phytokeys.274.185059.figure3</object-id><object-id xmlns:xlink="http://www.w3.org/1999/xlink" content-type="arpha" xlink:type="simple">8B808976-126F-51C5-8198-1F9894144231</object-id><label>Figure 3.</label><caption><p><italic><tp:taxon-name><tp:taxon-name-part taxon-name-part-type="genus" reg="Hemiboea">Hemiboea</tp:taxon-name-part> <tp:taxon-name-part taxon-name-part-type="species" reg="siccinvolucris">siccinvolucris</tp:taxon-name-part></tp:taxon-name></italic> B.Pan &amp; Y.B.Lu, sp. nov. <bold>A</bold>. Habit; <bold>B</bold>. Flowering individual; <bold>C</bold>. Opened corolla with stamens and staminodes; <bold>D, E</bold>. Side view of flower; <bold>F</bold>. Capsule; <bold>G</bold>. Pistil with disc; <bold>H</bold>. Front view of flower; <bold>I</bold>. Dried involucre; <bold>J</bold>. Opened calyx; <bold>K</bold>. Leaf blade; <bold>L</bold>. Disc; <bold>M</bold>. Cross-section of the stem.</p></caption><graphic xmlns:xlink="http://www.w3.org/1999/xlink" xlink:href="phytokeys-274-289_article-185059__-g003.jpg" id="oo_1636961.jpg" position="float" orientation="portrait" xlink:type="simple"><uri content-type="original_file" xlink:type="simple">https://binary.pensoft.net/fig/1636961</uri></graphic></fig><table-wrap id="T2" position="float" orientation="portrait"><label>Table 2.</label><caption><p>Morphological comparisons of <italic><tp:taxon-name><tp:taxon-name-part taxon-name-part-type="genus" reg="Hemiboea">Hemiboea</tp:taxon-name-part> <tp:taxon-name-part taxon-name-part-type="species" reg="siccinvolucris">siccinvolucris</tp:taxon-name-part></tp:taxon-name></italic> and the similar species <italic><tp:taxon-name><tp:taxon-name-part taxon-name-part-type="genus" reg="Hemiboea">H.</tp:taxon-name-part> <tp:taxon-name-part taxon-name-part-type="species" reg="cavaleriei">cavaleriei</tp:taxon-name-part></tp:taxon-name></italic>, <italic><tp:taxon-name><tp:taxon-name-part taxon-name-part-type="genus" reg="Hemiboea">H.</tp:taxon-name-part> <tp:taxon-name-part taxon-name-part-type="species" reg="subcapitata">subcapitata</tp:taxon-name-part></tp:taxon-name></italic>, and <italic><tp:taxon-name><tp:taxon-name-part taxon-name-part-type="genus" reg="Hemiboea">H.</tp:taxon-name-part> <tp:taxon-name-part taxon-name-part-type="species" reg="liana">liana</tp:taxon-name-part></tp:taxon-name></italic>.</p></caption><table><tbody><tr><th rowspan="1" colspan="1">Characters</th><th rowspan="1" colspan="1">
                      <italic>
                        <tp:taxon-name><tp:taxon-name-part taxon-name-part-type="genus" reg="Hemiboea">H.</tp:taxon-name-part> <tp:taxon-name-part taxon-name-part-type="species" reg="siccinvolucris">siccinvolucris</tp:taxon-name-part></tp:taxon-name>
                      </italic>
                    </th><th rowspan="1" colspan="1">
                      <italic>
                        <tp:taxon-name><tp:taxon-name-part taxon-name-part-type="genus" reg="Hemiboea">H.</tp:taxon-name-part> <tp:taxon-name-part taxon-name-part-type="species" reg="cavaleriei">cavaleriei</tp:taxon-name-part></tp:taxon-name>
                      </italic>
                    </th><th rowspan="1" colspan="1">
                      <italic>
                        <tp:taxon-name><tp:taxon-name-part taxon-name-part-type="genus" reg="Hemiboea">H.</tp:taxon-name-part> <tp:taxon-name-part taxon-name-part-type="species" reg="subcapitata">subcapitata</tp:taxon-name-part></tp:taxon-name>
                      </italic>
                    </th><th rowspan="1" colspan="1">
                      <italic>
                        <tp:taxon-name><tp:taxon-name-part taxon-name-part-type="genus" reg="Hemiboea">H.</tp:taxon-name-part> <tp:taxon-name-part taxon-name-part-type="species" reg="liana">liana</tp:taxon-name-part></tp:taxon-name>
                      </italic>
                    </th></tr><tr><td rowspan="1" colspan="1">
                      <bold>Stems</bold>
                    </td><td rowspan="1" colspan="1">30–55 cm, pubescent</td><td rowspan="1" colspan="1">20–150 cm, glabrous</td><td rowspan="1" colspan="1">10–40 cm, glabrous to pubescent</td><td rowspan="1" colspan="1">10–46 cm, glabrous</td></tr><tr><td rowspan="1" colspan="1">
                      <bold>Leaf</bold>
                    </td><td rowspan="1" colspan="1">green, densely pubescent on the adaxially, sparsely pubescent on the abaxially</td><td rowspan="1" colspan="1">adaxially green, abaxially pale green or tinged with purple, adaxially glabrous to sparsely pubescent, abaxially glabrous</td><td rowspan="1" colspan="1">adaxially green, abaxially pale green or tinged with purple, adaxially nearly glabrous to pubescent, abaxially glabrous to pubescent</td><td rowspan="1" colspan="1">adaxially green, abaxially lilac, glabrous on both sides</td></tr><tr><td rowspan="1" colspan="1">
                      <bold>Petiole</bold>
                    </td><td rowspan="1" colspan="1">1.3–3.2 cm, pubescent</td><td rowspan="1" colspan="1">0.5–6.5 cm, glabrous</td><td rowspan="1" colspan="1">1–7 (–9) cm, glabrous</td><td rowspan="1" colspan="1">2–2.5 cm, glabrous</td></tr><tr><td rowspan="1" colspan="1">
                      <bold>Lateral veins</bold>
                    </td><td rowspan="1" colspan="1">9–11 on each side of midrib</td><td rowspan="1" colspan="1">6–14 on each side of midrib</td><td rowspan="1" colspan="1">5–7 on each side of midrib</td><td rowspan="1" colspan="1">5–8 on each side of midrib</td></tr><tr><td rowspan="1" colspan="1">
                      <bold>Cyme</bold>
                    </td><td rowspan="1" colspan="1">terminal, with 1–3 flowers</td><td rowspan="1" colspan="1">pseudoterminal, 3–12 flowered</td><td rowspan="1" colspan="1">pseudoterminal or axillary, 3–10 or more flowered</td><td rowspan="1" colspan="1">terminal, usually one flowered, occasionally two flowered</td></tr><tr><td rowspan="1" colspan="1">
                      <bold>Involucre</bold>
                    </td><td rowspan="1" colspan="1">spheroidal, drying early before anthesis, occasionally persisting at corolla base</td><td rowspan="1" colspan="1">spheroidal, early involucre desiccation not recorded</td><td rowspan="1" colspan="1">spheroidal, early involucre desiccation not recorded</td><td rowspan="1" colspan="1">trigonous, early involucre desiccation not recorded</td></tr><tr><td rowspan="1" colspan="1">
                      <bold>Corolla</bold>
                    </td><td rowspan="1" colspan="1">pale pink outside, purple-spotted inside</td><td rowspan="1" colspan="1">pale yellow to white outside, purple-spotted inside</td><td rowspan="1" colspan="1">white outside, purple-spotted inside</td><td rowspan="1" colspan="1">pink-spotted outside, white, with scattered pink and purple spots inside</td></tr><tr><td rowspan="1" colspan="1">
                      <bold>Anthers</bold>
                    </td><td rowspan="1" colspan="1">elliptic,1.5–1.7 mm long</td><td rowspan="1" colspan="1">elliptic, 3–3.2 mm long</td><td rowspan="1" colspan="1">long-elliptic, 3.5–4.5 mm long</td><td rowspan="1" colspan="1">semicircular, 2–2.5 mm long</td></tr><tr><td rowspan="1" colspan="1">
                      <bold>Stigma</bold>
                    </td><td rowspan="1" colspan="1">reniform</td><td rowspan="1" colspan="1">obtuse</td><td rowspan="1" colspan="1">obtuse</td><td rowspan="1" colspan="1">shallowly bilobed</td></tr><tr><td rowspan="1" colspan="1">
                      <bold>Flowering</bold>
                    </td><td rowspan="1" colspan="1">November to December</td><td rowspan="1" colspan="1">August to October</td><td rowspan="1" colspan="1">August to October</td><td rowspan="1" colspan="1">November to January the following year</td></tr></tbody></table><table-wrap-foot><fn><p>Note: Morphological characters for the compared species were retrieved from the following sources: <italic><tp:taxon-name><tp:taxon-name-part taxon-name-part-type="genus" reg="Hemiboea">H.</tp:taxon-name-part> <tp:taxon-name-part taxon-name-part-type="species" reg="cavaleriei">cavaleriei</tp:taxon-name-part></tp:taxon-name></italic> and <italic><tp:taxon-name><tp:taxon-name-part taxon-name-part-type="genus" reg="Hemiboea">H.</tp:taxon-name-part> <tp:taxon-name-part taxon-name-part-type="species" reg="subcapitata">subcapitata</tp:taxon-name-part></tp:taxon-name></italic> (<xref ref-type="bibr" rid="B23">Wang et al. 1998</xref>), and <italic><tp:taxon-name><tp:taxon-name-part taxon-name-part-type="genus" reg="Hemiboea">H.</tp:taxon-name-part> <tp:taxon-name-part taxon-name-part-type="species" reg="liana">liana</tp:taxon-name-part></tp:taxon-name></italic> (<xref ref-type="bibr" rid="B6">Huang et al. 2024</xref>).</p></fn></table-wrap-foot></table-wrap></tp:treatment-sec><tp:treatment-sec sec-type="Type"><title>Type.</title><p>China • Guangxi Zhuang Autonomous Region: Hezhou City, Zhaoping County, Qichong Nature Reserve, <named-content xmlns:xlink="http://www.w3.org/1999/xlink" content-type="dwc:verbatimCoordinates" xlink:type="simple">24°16'06.84"N, 110°49'50.97"E</named-content>, elev. ca. 171 m, growing on limestone hillsides, 5 Nov. 2014, <italic>B. Pan et al. QC20141105022</italic> (holo-type: IBK00470681; isotypes: IBK00470682, IBK00470683).</p></tp:treatment-sec><tp:treatment-sec sec-type="Description"><title>Description.</title><p>Perennial herb. Stems 30–55 cm tall, subterete, green and sparsely purple-spotted, pubescent, simple, with 5–12 nodes. Leaves opposite, 6–8 per stem, leaf blade chartaceous, elliptic or ovate-elliptic, green, densely pubescent adaxially, sparsely pubescent abaxially, 5.2–12.5 × 3.2–6.1 cm, margin shallowly undulate or crenate, apex acuminate, base cuneate or narrowly cuneate, often asymmetrical; petiole 1.3–3.2 cm long, approximately 2–3 mm in diameter, semi-terete, pubescent; veins slightly sunken adaxially, raised abaxially, lateral veins 9–11 on each side of midrib. Cyme terminal, with 1–3 flowers; peduncle 1–1.3 cm long, glabrous, sparsely purple-spotted; involucre spheroidal, drying early before anthesis. Pedicel 2–4 mm long, glabrous. Calyx white, 5-parted from the base, segments ovate or linear-lanceolate, 5–6 × 2–3 mm, glabrous, membranous when dry. Corolla pale pink, outside densely glandular-puberulent and with scattered pink spots, inside pink throughout with prominent purple striations and maculations, and ring of hairs 4.5–6.0 mm above base; corolla tube 3.6–4.2 cm long, 1.3–1.5 cm in diameter at the mouth, 4–5 mm in diameter at the base, the upper sector of the adaxially lip is pinkish with scattered purple spots; the lower sector connecting to the abaxial lip is pale yellow, densely pubescent with ca. 2 mm white trichomes, and sparsely dotted with purple spots; limb distinctly 2-lipped, adaxially lip 2-lobed, lobes semirotund, 5–6 mm long; abaxially lip 3-lobed, lobes oblong, 5–7 mm long. Stamens 2, filaments linear, glabrous, geniculate from the middle, adnate to 1.2–1.4 cm above corolla base, 1.5–1.6 cm long; anthers elliptic, 1.5–1.7 mm long, coherent at apex; staminodes 3, lateral ones 6–7 mm long, the middle one 1–2 mm long. Disc ringlike, 2–2.2 mm high. Pistil 1.9–2.7 cm long, ovary linear, 7–12 mm long, 1.5–1.8 mm in diameter, glabrous; style 1.2–1.5 cm, stigma reniform. Capsule linear-lanceolate, ca. 2 cm long, base width 3–4 mm, acuminate at apex, slightly curved, glabrous.</p></tp:treatment-sec><tp:treatment-sec sec-type="Phenology"><title>Phenology.</title><p>Flowering occurs from November to December; fruiting occurs from November to January of the following year.</p></tp:treatment-sec><tp:treatment-sec sec-type="Etymology"><title>Etymology.</title><p>The specific epithet refers to the characteristic involucre, which becomes dry and scarious before the flowers open.</p></tp:treatment-sec><tp:treatment-sec sec-type="Distribution and habitat"><title>Distribution and habitat.</title><p><italic><tp:taxon-name><tp:taxon-name-part taxon-name-part-type="genus" reg="Hemiboea">H.</tp:taxon-name-part> <tp:taxon-name-part taxon-name-part-type="species" reg="siccinvolucris">siccinvolucris</tp:taxon-name-part></tp:taxon-name></italic> is currently only known from low-altitude, moist gully margins in Qichong Nature Reserve, Zhaoping County, Hezhou City, Guangxi Zhuang Autonomous Region, South China. It grows in association with species including <italic><tp:taxon-name><tp:taxon-name-part taxon-name-part-type="genus" reg="Illicium">Illicium</tp:taxon-name-part> <tp:taxon-name-part taxon-name-part-type="species" reg="simonsii">simonsii</tp:taxon-name-part></tp:taxon-name></italic> Maxim., <italic><tp:taxon-name><tp:taxon-name-part taxon-name-part-type="genus" reg="Impatiens">Impatiens</tp:taxon-name-part> <tp:taxon-name-part taxon-name-part-type="species" reg="tubulosa">tubulosa</tp:taxon-name-part></tp:taxon-name></italic> Hemsley, <italic><tp:taxon-name><tp:taxon-name-part taxon-name-part-type="genus" reg="Ophiorrhiza">Ophiorrhiza</tp:taxon-name-part> <tp:taxon-name-part taxon-name-part-type="species" reg="pumila">pumila</tp:taxon-name-part></tp:taxon-name></italic> Champ. &amp; Benth., <italic><tp:taxon-name><tp:taxon-name-part taxon-name-part-type="genus" reg="Elatostema">Elatostema</tp:taxon-name-part> <tp:taxon-name-part taxon-name-part-type="species" reg="acuminatum">acuminatum</tp:taxon-name-part></tp:taxon-name></italic> (Poir.) Brongn., <italic><tp:taxon-name><tp:taxon-name-part taxon-name-part-type="genus" reg="Alsophila">Alsophila</tp:taxon-name-part> <tp:taxon-name-part taxon-name-part-type="species" reg="spinulosa">spinulosa</tp:taxon-name-part></tp:taxon-name></italic> (Wall. ex Hook.) R.M.Tryon, and <italic><tp:taxon-name><tp:taxon-name-part taxon-name-part-type="genus" reg="Dicranopteris">Dicranopteris</tp:taxon-name-part> <tp:taxon-name-part taxon-name-part-type="species" reg="pedata">pedata</tp:taxon-name-part></tp:taxon-name></italic> (Houtt.) Nakaike.</p></tp:treatment-sec><tp:treatment-sec sec-type="IUCN red list category"><title>IUCN red list category.</title><p><italic><tp:taxon-name><tp:taxon-name-part taxon-name-part-type="genus" reg="Hemiboea">H.</tp:taxon-name-part> <tp:taxon-name-part taxon-name-part-type="species" reg="siccinvolucris">siccinvolucris</tp:taxon-name-part></tp:taxon-name></italic> is currently known solely from its type locality, with fewer than 200 individuals recorded. However, it cannot be excluded that there are undiscovered populations in similar habitats elsewhere. Due to limited field surveys, key parameters such as the population size, reproductive capacity, and habitat adaptability of <italic><tp:taxon-name><tp:taxon-name-part taxon-name-part-type="genus" reg="Hemiboea">H.</tp:taxon-name-part> <tp:taxon-name-part taxon-name-part-type="species" reg="siccinvolucris">siccinvolucris</tp:taxon-name-part></tp:taxon-name></italic> have not been quantitatively assessed. According to the IUCN Red List Categories and Criteria (<xref ref-type="bibr" rid="B7">IUCN 2024</xref>), this newly described species should be provisionally classified as Data Deficient (<abbrev xmlns:xlink="http://www.w3.org/1999/xlink" xlink:title="Data Deficient" xlink:type="simple">DD</abbrev>).</p></tp:treatment-sec><ref-list><ref id="B23"><mixed-citation xmlns:xlink="http://www.w3.org/1999/xlink" xlink:type="simple">Wang WT, Pan KY, Li ZY, Weitzman AL, Skog LE (1998) <tp:taxon-name><tp:taxon-name-part taxon-name-part-type="family">Gesneriaceae</tp:taxon-name-part></tp:taxon-name>. In: Wu ZY, Raven PH (Eds) Flora of China (Vol. 18). <tp:taxon-name><tp:taxon-name-part taxon-name-part-type="family">Scrophulariaceae</tp:taxon-name-part></tp:taxon-name> through <tp:taxon-name><tp:taxon-name-part taxon-name-part-type="family">Gesneriaceae</tp:taxon-name-part></tp:taxon-name>. Science Press, Beijing and Missouri Botanical Garden Press, St. Louis, 362–370.</mixed-citation></ref><ref id="B6"><mixed-citation xmlns:xlink="http://www.w3.org/1999/xlink" xlink:type="simple">Huang ZP, Li JH, Li HM, Huang YS, Li C, Zhang ZJ, Zhang Q, Pan B, Lu YB (2024) <italic><tp:taxon-name><tp:taxon-name-part taxon-name-part-type="genus">Hemiboea</tp:taxon-name-part> <tp:taxon-name-part taxon-name-part-type="species">liana</tp:taxon-name-part></tp:taxon-name></italic> (<tp:taxon-name><tp:taxon-name-part taxon-name-part-type="family">Gesneriaceae</tp:taxon-name-part></tp:taxon-name>): A new species from northern Guangxi, China. Taiwania 69(2): 229–236. <ext-link xlink:href="10.22541/au.171646766.63718413/v1" ext-link-type="doi" xlink:type="simple">https://doi.org/10.22541/au.171646766.63718413/v1</ext-link></mixed-citation></ref><ref id="B7"><mixed-citation xmlns:xlink="http://www.w3.org/1999/xlink" xlink:type="simple">IUCN (2024) IUCN Standards and Petitions Committee. Guidelines for Using the IUCN Red List Categories and Criteria. Version 16. Prepared by the Standards and Petitions Committee. <ext-link xlink:href="https://www.iucnredlist.org/documents/RedListGuidelines.pdf" ext-link-type="uri" xlink:type="simple">https://www.iucnredlist.org/documents/RedListGuidelines.pdf</ext-link> [accessed 20 May 2025]</mixed-citation></ref></ref-list></tp:taxon-treatment>
